# Supplementary material for: Effect of Exposure to Particulate Matter on the Ocular Surface in an Experimental Allergic Eye Disease Mouse Model
Source: Bioengineering (Basel). 2024 May 16;11(5):498. doi: 10.3390/bioengineering11050498 (PMC11118833; doi:10.3390/bioengineering11050498)
Supplement: Supplementary file 1 [file bioengineering-11-00498-s001.zip]

Archive with 1 entries (1 files):
- bioengineering-2975236-supplementary.pdf
